# Supplementary material for: Teaching trainee psychiatrists a Mentalization-Based Treatment approach to personality disorder: effect on attitudes
Source: BJPsych Bull. 2022 Oct;46(5):298–302. doi: 10.1192/bjb.2021.50 (PMC9768496; doi:10.1192/bjb.2021.50)
Supplement: Supplementary file 1 [file S2056469421000504sup.zip]

Archive with 3 entries (3 files):
- S2056469421000504sup001.docx
- S2056469421000504sup002.docx
- S2056469421000504sup003.docx
